# Supplementary material for: A review of the genus Pelodiaetus Jeannel (Coleoptera, Carabidae, Anillini) of New Zealand, with re-description of the genus, description of a new species, and notes on the evolutionary history
Source: Zookeys. 2019 Oct 9;879:33–56. doi: 10.3897/zookeys.879.37684 (PMC6795606; doi:10.3897/zookeys.879.37684)
Supplement: XML Treatment for Pelodiaetus [file zookeys.879.37684-treatment1.xml]

<!DOCTYPE tp:taxon-treatment
  PUBLIC "-//TaxonX//DTD Taxonomic Treatment Publishing DTD v0 20100105//EN" "tax-treatment-NSO.dtd">
<tp:taxon-treatment xmlns:tp="http://www.plazi.org/taxpub"><tp:treatment-meta><kwd-group><label>Taxon classification</label><kwd><named-content xmlns:xlink="http://www.w3.org/1999/xlink" content-type="kingdom">Animalia</named-content></kwd><kwd><named-content xmlns:xlink="http://www.w3.org/1999/xlink" content-type="order">Coleoptera</named-content></kwd><kwd><named-content xmlns:xlink="http://www.w3.org/1999/xlink" content-type="family">Carabidae</named-content></kwd></kwd-group><mixed-citation publication-type="journal"><person-group><name><surname>Sokolov</surname><given-names>Igor M.</given-names></name></person-group><article-title>A review of the genus <italic><tp:taxon-name><tp:taxon-name-part taxon-name-part-type="genus" reg="Pelodiaetus">Pelodiaetus</tp:taxon-name-part></tp:taxon-name></italic> Jeannel (<tp:taxon-name><tp:taxon-name-part taxon-name-part-type="order">Coleoptera</tp:taxon-name-part></tp:taxon-name>, <tp:taxon-name><tp:taxon-name-part taxon-name-part-type="family">Carabidae</tp:taxon-name-part></tp:taxon-name>, <tp:taxon-name><tp:taxon-name-part taxon-name-part-type="tribe">Anillini</tp:taxon-name-part></tp:taxon-name>) of New Zealand, with re-description of the genus, description of a new species, and notes on the evolutionary history</article-title><source>Zookeys</source><day>09</day><month>10</month><year>2019</year><volume>879</volume><fpage>33</fpage><lpage>56</lpage><pub-id pub-id-type="doi">10.3897/zookeys.879.37684</pub-id></mixed-citation></tp:treatment-meta><tp:nomenclature><tp:taxon-name><object-id xmlns:xlink="http://www.w3.org/1999/xlink" content-type="arpha" xlink:type="simple">84D68944-C436-5AC9-AC61-4ACF0A5EB849</object-id>
              <tp:taxon-name-part taxon-name-part-type="genus" reg="Pelodiaetus">Pelodiaetus</tp:taxon-name-part>
            </tp:taxon-name><tp:taxon-authority>Jeannel, 1937</tp:taxon-authority><tp:nomenclature-citation-list><tp:nomenclature-citation><tp:taxon-name>
                  <tp:taxon-name-part taxon-name-part-type="genus" reg="Pelodiaetus">Pelodiaetus</tp:taxon-name-part>
                </tp:taxon-name><comment>Jeannel, 1937: 275 (type species <tp:taxon-name><tp:taxon-name-part taxon-name-part-type="genus" reg="Pelodiaetus">Pelodiaetus</tp:taxon-name-part> <tp:taxon-name-part taxon-name-part-type="species" reg="sulcatipennis">sulcatipennis</tp:taxon-name-part></tp:taxon-name> Jeannel, 1937, by original designation).</comment></tp:nomenclature-citation></tp:nomenclature-citation-list></tp:nomenclature><tp:treatment-sec sec-type="Recognition" id="SECID0ETNAC"><title>Recognition.</title><p>The members of this genus are distinguished from the other New Zealand representatives of <tp:taxon-name><tp:taxon-name-part taxon-name-part-type="subtribe">Anillina</tp:taxon-name-part></tp:taxon-name> by the following combination of characters: eyes absent; head with long fronto-lateral carinae; antennae submoniliform, of moderate length; prosternal process slightly dilating to the blunt apex; pronotum cordiform, with prominent anterior angles and with short basal constriction anterior to the projected posterior angles; elytra with oblique longitudinal grooves; elytral apices slightly dehiscent with narrowly rounded sutural angles; pygidium exposed in apical half; 1<sup>st</sup> elytral discal seta indistinct, only slightly longer then surrounding vestiture, while 2<sup>nd</sup> and 3<sup>d</sup> discal setae always clearly visible; elytral margin with umbilicate series of 9 pores: the longest setae in the 2<sup>nd</sup>, 6<sup>th</sup>, and 9<sup>th</sup> pore positions, 7<sup>th</sup>, 8<sup>th</sup>, and 9<sup>th</sup> pores equidistant, not aligned, virtually forming obtuse isosceles triangle with 8<sup>th</sup> pore shifted towards disc. The developed fronto-lateral carinae, antennae of moderate length, <!--PageBreak -->projected pronotal anterior angles, grooved elytra, exposed pygidium and small size separate <italic><tp:taxon-name><tp:taxon-name-part taxon-name-part-type="genus" reg="Pelodiaetus">Pelodiaetus</tp:taxon-name-part></tp:taxon-name></italic> from endogean <italic><tp:taxon-name><tp:taxon-name-part taxon-name-part-type="genus" reg="Hygranillus">Hygranillus</tp:taxon-name-part></tp:taxon-name></italic> Moore. Distinct posterior angles of pronotum, dilated prosternal process and grooved elytra distinguish the representatives of <italic><tp:taxon-name><tp:taxon-name-part taxon-name-part-type="genus" reg="Pelodiaetus">Pelodiaetus</tp:taxon-name-part></tp:taxon-name></italic> from the species of <italic><tp:taxon-name><tp:taxon-name-part taxon-name-part-type="genus" reg="Zeanillus">Zeanillus</tp:taxon-name-part></tp:taxon-name></italic> Jeannel. Umbilicate series of nine pores, slightly dehiscent apices of grooved elytra and exposed pygidium separate the members of <italic><tp:taxon-name><tp:taxon-name-part taxon-name-part-type="genus" reg="Pelodiaetus">Pelodiaetus</tp:taxon-name-part></tp:taxon-name></italic> from the species of <italic><tp:taxon-name><tp:taxon-name-part taxon-name-part-type="genus" reg="Nesamblyops">Nesamblyops</tp:taxon-name-part></tp:taxon-name></italic> Jeannel. An absence of the distinct tubercle anterior to the posterior angles of the pronotum and the small size separate the species of <italic><tp:taxon-name><tp:taxon-name-part taxon-name-part-type="genus" reg="Pelodiaetus">Pelodiaetus</tp:taxon-name-part></tp:taxon-name></italic> from the species of <italic><tp:taxon-name><tp:taxon-name-part taxon-name-part-type="genus" reg="Pelodiaetodes">Pelodiaetodes</tp:taxon-name-part></tp:taxon-name></italic> Moore.</p></tp:treatment-sec><tp:treatment-sec sec-type="description" id="SECID0ENAAE"><title>Description.</title><p><bold><italic>Size.</italic></bold><abbrev xmlns:xlink="http://www.w3.org/1999/xlink" xlink:title="standardized body length" id="ABBRID0EYAAE" xlink:type="simple">SBL</abbrev> range 1.19–1.45 mm.</p><p><bold><italic>Habitus.</italic></bold> Body form slightly convex, almost subparallel (Fig. <xref ref-type="fig" rid="F6">6</xref>), moderately elongate (<abbrev xmlns:xlink="http://www.w3.org/1999/xlink" xlink:title="width of elytra" id="ABBRID0EHBAE" xlink:type="simple">WE</abbrev>/<abbrev xmlns:xlink="http://www.w3.org/1999/xlink" xlink:title="standardized body length" id="ABBRID0ELBAE" xlink:type="simple">SBL</abbrev> range 0.31–0.35), head relatively wide, subequal to the width of pronotum (<abbrev xmlns:xlink="http://www.w3.org/1999/xlink" xlink:title="width of head" id="ABBRID0EPBAE" xlink:type="simple">WH</abbrev>/<abbrev xmlns:xlink="http://www.w3.org/1999/xlink" xlink:title="maximal width across pronotum" id="ABBRID0ETBAE" xlink:type="simple">WPm</abbrev> range 0.80–0.85), pronotum relatively wide, subequal to the width of elytra (<abbrev xmlns:xlink="http://www.w3.org/1999/xlink" xlink:title="maximal width across pronotum" id="ABBRID0EXBAE" xlink:type="simple">WPm</abbrev>/<abbrev xmlns:xlink="http://www.w3.org/1999/xlink" xlink:title="width of elytra" id="ABBRID0E2BAE" xlink:type="simple">WE</abbrev> range 0.79–0.88).</p><p><bold><italic>Color.</italic></bold> Body rufo-testaceous or testaceous, appendages testaceous.</p><p><bold><italic>Microsculpture.</italic></bold> Dorsal microsculpture of polygonal sculpticells with isodiametric mesh pattern throughout the dorsal surface. Development of microsculpture varies on different body parts. Head and disc of pronotum with shallow microlines, sometimes partially obliterated, while on elytra microlines are very distinct, forming well-pronounced sculpticells.</p><p><bold><italic>Luster.</italic></bold> Body surface shiny.</p><p><bold><italic>Macrosculpture.</italic></bold> Body surface sparsely and finely punctate.</p><p><bold><italic>Vestiture.</italic></bold> Body surface covered with sparse yellowish short setae. Vestiture of elytra moderately long (around one-half length of discal setae).</p><p><bold><italic>Fixed setae.</italic></bold> Primary head setae include a pair of clypeal (cs), a pair of frontal (fs), two pairs of supraorbital (ssa and ssp) and one pair of postorbital (pos) setae (Fig. <xref ref-type="fig" rid="F1">1A, B</xref>). Mentum with two pairs of long primary (paramedial and lateral) setae (Fig. <xref ref-type="fig" rid="F1">1C, D</xref>, pms, lms). Submentum with three pairs of long primary setae (lss, prss) and a few additional shorter setulae (Fig. <xref ref-type="fig" rid="F1">1C, D</xref>). Pronotum with two long primary lateral setae (midlateral, ls, and basilateral, bs) on each side (Fig. <xref ref-type="fig" rid="F2">2A, B</xref>). Elytra with two distinct discal setae (Fig. <xref ref-type="fig" rid="F4">4</xref>, ed5 and ed6), first discal seta (ed3) barely visible, scutellar (ed2) and apical (ed8) setae of normal sizes. Last three (7<sup>th</sup>, 8<sup>th</sup>, and 9<sup>th</sup>) pores (eo7, eo8, and eo9) of umbilicate series equidistant, not aligned, with 8<sup>th</sup> pore shifted towards the disc and virtually forming an obtuse isosceles triangle, the longest setae of umbilicate series in the 2<sup>nd</sup>, 6<sup>th</sup>, and 9<sup>th</sup> pore positions (Fig. <xref ref-type="fig" rid="F4">4</xref>). Fifth visible sternite of male with two and of female with four setae along the posterior margin.</p><fig id="F1" position="float" orientation="portrait"><object-id xmlns:xlink="http://www.w3.org/1999/xlink" content-type="doi" xlink:type="simple">10.3897/zookeys.879.37684.figure1</object-id><object-id xmlns:xlink="http://www.w3.org/1999/xlink" content-type="arpha" xlink:type="simple">950D0187-5859-50E2-B2D6-4539A414C5DF</object-id><label>Figure 1.</label><caption><p>SEM illustrations of head, dorsal aspect, and labial complex, ventral aspect, of <italic><tp:taxon-name><tp:taxon-name-part taxon-name-part-type="genus" reg="Pelodiaetus">Pelodiaetus</tp:taxon-name-part></tp:taxon-name></italic> species. <bold>A, C</bold><italic><tp:taxon-name><tp:taxon-name-part taxon-name-part-type="genus" reg="Pelodiaetus">P.</tp:taxon-name-part> <tp:taxon-name-part taxon-name-part-type="species" reg="sulcatipennis">sulcatipennis</tp:taxon-name-part></tp:taxon-name></italic><bold>B, D</bold><italic><tp:taxon-name><tp:taxon-name-part taxon-name-part-type="genus" reg="Pelodiaetus">P.</tp:taxon-name-part> <tp:taxon-name-part taxon-name-part-type="species" reg="nunni">nunni</tp:taxon-name-part></tp:taxon-name></italic>. Abbreviations: cl – clypeus; cs – clypeal seta; fcc – fronto-clypeal carina; fs – frontal seta; gsc – glossal sclerite; lb – labrum; lms – lateral mental seta; lss – lateral submental setae; m – mentum; mp3 – maxillary palpomere 3; mp4 – maxillary palpomere 4; mt – mental tooth; mss – mental-submental suture; pms – paramedial mental seta; pos – postorbital seta; prss – primary basal submental seta; sm – submentum; ssa – anterior supraorbital seta; ssp – posterior supraorbital seta. Scale bars: 0.1 mm (<bold>A, B</bold>); 0.05 mm (<bold>C, D</bold>).</p></caption><graphic xmlns:xlink="http://www.w3.org/1999/xlink" xlink:href="zookeys-879-033-g001.jpg" position="float" orientation="portrait" xlink:type="simple" id="oo_345426.jpg"><uri content-type="original_file" xlink:type="simple">https://binary.pensoft.net/fig/345426</uri></graphic></fig><fig id="F2" position="float" orientation="portrait"><object-id xmlns:xlink="http://www.w3.org/1999/xlink" content-type="doi" xlink:type="simple">10.3897/zookeys.879.37684.figure2</object-id><object-id xmlns:xlink="http://www.w3.org/1999/xlink" content-type="arpha" xlink:type="simple">56A874A1-E15F-5697-87D2-CAD54FDEA866</object-id><label>Figure 2.</label><caption><p>SEM illustrations of pronotum, dorsal aspect, and prothorax, ventral aspect, of <italic><tp:taxon-name><tp:taxon-name-part taxon-name-part-type="genus" reg="Pelodiaetus">Pelodiaetus</tp:taxon-name-part></tp:taxon-name></italic> species. <bold>A, C</bold><italic><tp:taxon-name><tp:taxon-name-part taxon-name-part-type="genus" reg="Pelodiaetus">P.</tp:taxon-name-part> <tp:taxon-name-part taxon-name-part-type="species" reg="sulcatipennis">sulcatipennis</tp:taxon-name-part></tp:taxon-name></italic><bold>B, D</bold><italic><tp:taxon-name><tp:taxon-name-part taxon-name-part-type="genus" reg="Pelodiaetus">P.</tp:taxon-name-part> <tp:taxon-name-part taxon-name-part-type="species" reg="nunni">nunni</tp:taxon-name-part></tp:taxon-name></italic>. Abbreviations: bs – basilateral pronotal seta; ed2 – scutellar seta; ls – midlateral pronotal seta; mg – marginal pronotal gutter; pep – proepipleuron; pes – proepisternum; prcx – procoxa; ps – prosternum; psp – prosternal intercoxal process; sct – scutellum. Scale bars 0.1 mm.</p></caption><graphic xmlns:xlink="http://www.w3.org/1999/xlink" xlink:href="zookeys-879-033-g002.jpg" position="float" orientation="portrait" xlink:type="simple" id="oo_345427.jpg"><uri content-type="original_file" xlink:type="simple">https://binary.pensoft.net/fig/345427</uri></graphic></fig><p><bold><italic>Head</italic></bold> (Fig. <xref ref-type="fig" rid="F1">1A, B</xref>). Anterior margin of clypeus (cl) straight. Frontal area flat without tubercle medially near frontoclypeal suture. Fronto-lateral carinae distinct and long (fcc).</p><p><bold><italic>Eyes.</italic></bold> Eyes absent.</p><p><bold><italic>Antennae.</italic></bold> Submoniliform, 11-segmented, extended to about posterior margin of pronotum. Antennomeres 1 and 2 elongate, of equal length and 1.3–1.4 times longer than antennomere 3, which is slightly elongate and 1.1 times longer than antennomere 4. Antennomeres 4-10 globose, last antennomere conical and 1.7–1.8 times longer than penultimate antennomere.</p><!--PageBreak --><p><bold><italic>Labrum</italic></bold> (Fig. <xref ref-type="fig" rid="F1">1A, B</xref>). Labrum (lb) transverse with almost straight, entire anterior margin with six setae apically, increasing in size from the central pair outwards.</p><p><bold><italic>Labium</italic></bold> (Fig. <xref ref-type="fig" rid="F1">1C, D</xref>). Labium with almost obliterated blunt mental tooth (mt); mentum (m) and submentum (sm) split, with mental-submental suture (mss). Glossal sclerite (gsc) without paraglossae, bisetose.</p><p><bold><italic>Prothorax.</italic></bold> Pronotum (Fig. <xref ref-type="fig" rid="F2">2A, B</xref>) cordiform, slightly convex, arcuately constricted posteriorly and moderately sinuated anterior to posterior angles, with wide marginal gutter (mg). Posterior margin of pronotum shallowly concave medially and oblique laterally. Anterior angles narrowly rounded, distinctly projecting forward. Posterior angles rectangular, projecting outwards, bearing basolateral seta anterior to angles. <!--PageBreak -->Widths across anterior margin slightly to moderately greater than between posterior angles at the level of basilateral setae (<abbrev xmlns:xlink="http://www.w3.org/1999/xlink" xlink:title="width across anterior angles of pronotum" id="ABBRID0EMJAE" xlink:type="simple">WPa</abbrev>/<abbrev xmlns:xlink="http://www.w3.org/1999/xlink" xlink:title="width across posterior angles of pronotum" id="ABBRID0EQJAE" xlink:type="simple">WPp</abbrev> range 1.11–1.40). Prosternum (Fig. <xref ref-type="fig" rid="F2">2C, D</xref>) slightly protruding at the anterior margin medially, there with a group of longer setae relative to other prosternal vestiture. Prosternal intercoxal process (psp) unmargined, slightly dilated apically and widely rounded at apex.</p><p><bold><italic>Scutellum</italic></bold> (Fig. <xref ref-type="fig" rid="F2">2A, B</xref>). Externally visible, triangular, with rounded apex.</p><p><bold><italic>Elytra</italic></bold> (Fig. <xref ref-type="fig" rid="F4">4</xref>). Elytra subdepressed, relatively long (<abbrev xmlns:xlink="http://www.w3.org/1999/xlink" xlink:title="length of the elytra" id="ABBRID0EOKAE" xlink:type="simple">LE</abbrev>/<abbrev xmlns:xlink="http://www.w3.org/1999/xlink" xlink:title="standardized body length" id="ABBRID0ESKAE" xlink:type="simple">SBL</abbrev> from 0.56 to 0.60 among specimens) with oblique longitudinal grooves. Humeri rounded, forming an oblique angle with the longitudinal axis of body. Elytral basal margination lacking (Fig. <xref ref-type="fig" rid="F2">2A, B</xref>). Apical half of elytra without subapical sinuation. Sutural angle of elytron narrowly rounded, making apices of elytra slightly dehiscent (Fig. <xref ref-type="fig" rid="F4">4</xref>).</p><p><bold><italic>Hind wings.</italic></bold> Absent.</p><p><bold><italic>Pterothorax</italic></bold> (Fig. <xref ref-type="fig" rid="F3">3A</xref>). Metaventrite (mtv) moderately short, distance between meso- and metacoxae approximately equals diameter of mesocoxa. Metanepisternum (mte) slightly elongate, rectangle, with anterior margin shorter than outer margin. Metendoventrite (mes) with reduced anterior part and with lateral arms. Lateral arms U-shaped with widely divergent branches.</p><fig id="F3" position="float" orientation="portrait"><object-id xmlns:xlink="http://www.w3.org/1999/xlink" content-type="doi" xlink:type="simple">10.3897/zookeys.879.37684.figure3</object-id><object-id xmlns:xlink="http://www.w3.org/1999/xlink" content-type="arpha" xlink:type="simple">002DACAF-33D8-50CA-B15C-7C72ACF2D3BA</object-id><label>Figure 3.</label><caption><p>Digital images of pterothorax of <italic><tp:taxon-name><tp:taxon-name-part taxon-name-part-type="genus" reg="Pelodiaetus">Pelodiaetus</tp:taxon-name-part> <tp:taxon-name-part taxon-name-part-type="species" reg="sulcatipennis">sulcatipennis</tp:taxon-name-part></tp:taxon-name></italic> (<bold>A</bold>) and last abdominal ventrites with female genitalia (<bold>B</bold>), ventral aspect. Abbreviations: ipa – intercoxal process of abdominal ventrite 2; mes – metendosternite; mte – metanepisternum; mtv – metaventrite; v1-v2 – abdominal ventrites 1-2; es – ensiform seta; gc1 – gonocoxite 1; gc2 – gonocoxite 2; lt – laterotergite; ns – nematiform seta; sd – spermathecal duct; sg – spermathecal gland; sp – spermatheca. Scale bars: 200 µm (<bold>A</bold>); 100 µm (<bold>B</bold>).</p></caption><graphic xmlns:xlink="http://www.w3.org/1999/xlink" xlink:href="zookeys-879-033-g003.jpg" position="float" orientation="portrait" xlink:type="simple" id="oo_345428.jpg"><uri content-type="original_file" xlink:type="simple">https://binary.pensoft.net/fig/345428</uri></graphic></fig><fig id="F4" position="float" orientation="portrait"><object-id xmlns:xlink="http://www.w3.org/1999/xlink" content-type="doi" xlink:type="simple">10.3897/zookeys.879.37684.figure4</object-id><object-id xmlns:xlink="http://www.w3.org/1999/xlink" content-type="arpha" xlink:type="simple">2AD1AA71-5E46-5F7B-BC0D-DE1C7C88BC47</object-id><label>Figure 4.</label><caption><p>SEM illustrations of chaetotaxy of elytra, dorso-lateral aspect, of <italic><tp:taxon-name><tp:taxon-name-part taxon-name-part-type="genus" reg="Pelodiaetus">Pelodiaetus</tp:taxon-name-part></tp:taxon-name></italic> species. <bold>A</bold><italic><tp:taxon-name><tp:taxon-name-part taxon-name-part-type="genus" reg="Pelodiaetus">P.</tp:taxon-name-part> <tp:taxon-name-part taxon-name-part-type="species" reg="sulcatipennis">sulcatipennis</tp:taxon-name-part></tp:taxon-name></italic><bold>B</bold><italic><tp:taxon-name><tp:taxon-name-part taxon-name-part-type="genus" reg="Pelodiaetus">P.</tp:taxon-name-part> <tp:taxon-name-part taxon-name-part-type="species" reg="nunni">nunni</tp:taxon-name-part></tp:taxon-name></italic>. Abbreviations: ed2 – scutellar seta; ed3 – 1<sup>st</sup> discal seta; ed5 – 2<sup>nd</sup> discal seta; ed6 – 3<sup>d</sup> discal seta; ed8 – apical seta; eo1–9 – setae 1–9 from the umbilical series. Scale bars 0.2 mm.</p></caption><graphic xmlns:xlink="http://www.w3.org/1999/xlink" xlink:href="zookeys-879-033-g004.jpg" position="float" orientation="portrait" xlink:type="simple" id="oo_345429.jpg"><uri content-type="original_file" xlink:type="simple">https://binary.pensoft.net/fig/345429</uri></graphic></fig><p><bold><italic>Legs</italic></bold> (Fig. <xref ref-type="fig" rid="F5">5</xref>). Legs of moderate length, not elongated. Prothoracic legs of males with first 2 tarsomeres (ta1–2) moderately dilated apico-laterally with one row of oval articulo-setae (as) (<xref ref-type="bibr" rid="B39">Stork 1980</xref>) on the ventral surface. Protibiae (Fig. <xref ref-type="fig" rid="F5">5A</xref>) with antenna cleaner (ac) of type B (<xref ref-type="bibr" rid="B17">Hlavac 1971</xref>), with both anterior (asr) and posterior (psr) apical setal rows long and with concave apico-lateral notch. Length of anterior spur (asp) slightly smaller than length of 1<sup>st</sup> tarsomere (ta1). Profemora moderately swollen. Mesotibiae (Fig. <xref ref-type="fig" rid="F5">5B</xref>) with one long row of modified ventral setae (msms) at apical half, two terminal spurs and tibial brush (msb). Metafemora unmodified, metatibiae (Fig. <xref ref-type="fig" rid="F5">5C</xref>) with one row of modified ventral setae (mtms) in apical half, with two terminal spurs (mts) and tibial brush (mtb). Tarsi pentamerous, 1<sup>st</sup> and 5<sup>th</sup> tarsomeres are the longest, 2<sup>nd</sup>–4<sup>th</sup> tarsomeres of equal length on the tarsi of all legs, 1<sup>st</sup> tarsomere shorter than combined length of 2<sup>nd</sup>–4<sup>th</sup> tarsomeres. Tarsal claws simple, untoothed.</p><fig id="F5" position="float" orientation="portrait"><object-id xmlns:xlink="http://www.w3.org/1999/xlink" content-type="doi" xlink:type="simple">10.3897/zookeys.879.37684.figure5</object-id><object-id xmlns:xlink="http://www.w3.org/1999/xlink" content-type="arpha" xlink:type="simple">11923CF7-9D09-5FD2-BEF6-BFDF447F0E27</object-id><label>Figure 5.</label><caption><p>SEM illustrations of structural features of legs of <italic><tp:taxon-name><tp:taxon-name-part taxon-name-part-type="genus" reg="Pelodiaetus">Pelodiaetus</tp:taxon-name-part> <tp:taxon-name-part taxon-name-part-type="species" reg="sulcatipennis">sulcatipennis</tp:taxon-name-part></tp:taxon-name></italic>, ventral aspects. <bold>A</bold> left protarsus and protibia <bold>B</bold> right mesotibia <bold>C</bold> left metatibia. Abbreviations: ac – antenna cleaner; as – adhesive setae; asp – anterior spur; asr – anterior setal row; cls – clip seta; msb – mesotibial brush; msms – mesotibial modified seta; mtb – metatibial brush; mtms – metatibial modified seta; mts – metatibial spur; psp – posterior spur; psr – posterior setal row; sb – setal band; ta1–ta2 – tarsomeres 1–2. Scale bars: 0.05 mm.</p></caption><graphic xmlns:xlink="http://www.w3.org/1999/xlink" xlink:href="zookeys-879-033-g005.jpg" position="float" orientation="portrait" xlink:type="simple" id="oo_345430.jpg"><uri content-type="original_file" xlink:type="simple">https://binary.pensoft.net/fig/345430</uri></graphic></fig><p><bold><italic>Abdominal ventrites.</italic></bold> Five visible abdominal ventrites: 2<sup>nd</sup> ventrite longest, 1.7–2.0 times longer than 3<sup>rd</sup> or 4<sup>th</sup>, 3<sup>rd</sup> and 4<sup>th</sup> equal in length; the last, 5<sup>th</sup>, 1.6–1.8 times longer than 4<sup>th</sup>. Intercoxal process of 2<sup>nd</sup> ventrite of moderate width, constricted anteriorly, subparallel before blunt apex (Fig. <xref ref-type="fig" rid="F3">3A</xref>, ipa).</p><p><bold><italic>Male genitalia</italic></bold> (Fig. <xref ref-type="fig" rid="F7">7</xref>). Median lobe of aedeagus anopic, elongate, slightly twisted and moderately arcuate. Apex of median lobe unmodified, only slightly enlarged in dorsal view. Internal sac with weakly sclerotized copulatory sclerites represented by flagellum-like structures combined at their basal or apical parts with small sclerotized plates of various size (ds). Ostial fields or spines of internal sac absent. Parameres bi-setose. Left paramere large and broad, evenly tapered to apex, right paramere moderately long. Ring sclerite ovoid, conically tapered apically with slightly elongated, triangular, handle-like extension.</p><!--PageBreak --><p><bold><italic>Female internal genitalia.</italic></bold> Gonocoxite 1 asetose (Fig. <xref ref-type="fig" rid="F3">3B</xref>, gc1). Gonocoxite 2 falciform (gc2), 1.8–2.1 times longer than its basal width, moderately curved, with two ensiform (es) and one apical nematiform (ns) setae. Laterotergite (lt) with six or seven setae. Spermatheca (sp) small, weakly sclerotized (Fig. <xref ref-type="fig" rid="F3">3B</xref>, 7DH), of bean-shape. Length of spermathecal gland (sg) much greater than length of spermatheca. Spermathecal duct (sd) very long.</p><p><bold>Included taxa.</bold> The genus comprises two species: <italic><tp:taxon-name><tp:taxon-name-part taxon-name-part-type="genus" reg="Pelodiaetus">P.</tp:taxon-name-part> <tp:taxon-name-part taxon-name-part-type="species" reg="sulcatipennis">sulcatipennis</tp:taxon-name-part></tp:taxon-name></italic> Jeannel, and <italic><tp:taxon-name><tp:taxon-name-part taxon-name-part-type="genus" reg="Pelodiaetus">P.</tp:taxon-name-part> <tp:taxon-name-part taxon-name-part-type="species" reg="nunni">nunni</tp:taxon-name-part></tp:taxon-name></italic> sp. nov.</p><p><bold>Geographic distribution.</bold> The species of <italic><tp:taxon-name><tp:taxon-name-part taxon-name-part-type="genus" reg="Pelodiaetus">Pelodiaetus</tp:taxon-name-part></tp:taxon-name></italic> are known from the lowlands of three regions of the South Island of New Zealand (Fig. <xref ref-type="fig" rid="F8">8</xref>): Canterbury, Otago, and Southland. In Otago representatives of the genus deeply penetrate inland along the Clutha River valley.</p><!--PageBreak --><p><bold>Habitat.</bold> According to the label information, all specimens of <italic><tp:taxon-name><tp:taxon-name-part taxon-name-part-type="genus" reg="Pelodiaetus">Pelodiaetus</tp:taxon-name-part></tp:taxon-name></italic> were collected from washed soil samples, except one specimen, which was collected under a stone after rain. Collections were made in a vast spectrum of habitats: from improved pasture and tussocks to conifer (kahikatea and podocarp) and broadleaf (<italic><tp:taxon-name><tp:taxon-name-part taxon-name-part-type="genus" reg="Neopanax">Neopanax</tp:taxon-name-part></tp:taxon-name></italic> and beech) forests. Beetles were collected during most months of the year, except February, July, and August.</p><p><bold>Relationships.</bold> Morphologically, the closest relative of <italic><tp:taxon-name><tp:taxon-name-part taxon-name-part-type="genus" reg="Pelodiaetus">Pelodiaetus</tp:taxon-name-part></tp:taxon-name></italic> among the New Zealand anillines is <italic><tp:taxon-name><tp:taxon-name-part taxon-name-part-type="genus" reg="Pelodiaetodes">Pelodiaetodes</tp:taxon-name-part></tp:taxon-name></italic>, the two genera together forming a distinct New Zealand lineage of <tp:taxon-name><tp:taxon-name-part taxon-name-part-type="tribe">Anillini</tp:taxon-name-part></tp:taxon-name>. Both genera share developed fronto-lateral carinae, distinct pronotal posterior angles, a dilated prosternal process, nine setae in the elytral umbilical series of pores, longitudinal elytral grooves, and are distinguished by the combination of these characters from any other New Zealand <tp:taxon-name><tp:taxon-name-part taxon-name-part-type="subtribe">Anillina</tp:taxon-name-part></tp:taxon-name>. Compared with overseas <tp:taxon-name><tp:taxon-name-part taxon-name-part-type="tribe">Anillini</tp:taxon-name-part></tp:taxon-name> it seems reasonable to group the members of <italic><tp:taxon-name><tp:taxon-name-part taxon-name-part-type="genus" reg="Pelodiaetus">Pelodiaetus</tp:taxon-name-part></tp:taxon-name></italic> with other anillines having grooved elytra, including the Australian <italic><tp:taxon-name><tp:taxon-name-part taxon-name-part-type="genus" reg="Illaphanus">Illaphanus</tp:taxon-name-part></tp:taxon-name></italic> Macleay and the Madagascan <italic><tp:taxon-name><tp:taxon-name-part taxon-name-part-type="genus" reg="Bulirschia">Bulirschia</tp:taxon-name-part></tp:taxon-name></italic> Giachino, <italic><tp:taxon-name><tp:taxon-name-part taxon-name-part-type="genus" reg="Malagasytyphlus">Malagasytyphlus</tp:taxon-name-part></tp:taxon-name></italic> Giachino, and <italic><tp:taxon-name><tp:taxon-name-part taxon-name-part-type="genus" reg="Malagasydipnus">Malagasydipnus</tp:taxon-name-part></tp:taxon-name></italic> Giachino (<xref ref-type="bibr" rid="B9">Giachino 2005</xref>, <xref ref-type="bibr" rid="B10">2008</xref>). Based on similarity between New Zealand <italic><tp:taxon-name><tp:taxon-name-part taxon-name-part-type="genus" reg="Pelodiaetus">Pelodiaetus</tp:taxon-name-part></tp:taxon-name></italic> and Australian <italic><tp:taxon-name><tp:taxon-name-part taxon-name-part-type="genus" reg="Illaphanus">Illaphanus</tp:taxon-name-part></tp:taxon-name></italic>, <xref ref-type="bibr" rid="B18">Jeannel (1937</xref>: 276–277) postulated that both genera had a common ancestor, and their ancestral stock inhabited East Gondwana at the time when it included modern territories of Australia, Tasmania, and, partly, New Zealand. I agree with Jeannel’s opinion and consider the representatives of the Australian genus <italic><tp:taxon-name><tp:taxon-name-part taxon-name-part-type="genus" reg="Illaphanus">Illaphanus</tp:taxon-name-part></tp:taxon-name></italic> as the sister-taxon to the members of the New Zealand <italic><tp:taxon-name><tp:taxon-name-part taxon-name-part-type="genus" reg="Pelodiaetus">Pelodiaetus</tp:taxon-name-part></tp:taxon-name></italic>-lineage.</p><!--PageBreak --></tp:treatment-sec><tp:treatment-sec><!--Section generated to contain objects referenced in tp:taxon-treatment.--><fig id="F6" position="float" orientation="portrait"><object-id xmlns:xlink="http://www.w3.org/1999/xlink" content-type="doi" xlink:type="simple">10.3897/zookeys.879.37684.figure6</object-id><object-id xmlns:xlink="http://www.w3.org/1999/xlink" content-type="arpha" xlink:type="simple">A259285B-8D19-5787-9EFE-E3D739CC1C72</object-id><label>Figure 6.</label><caption><p>Digital images of habitus of <italic><tp:taxon-name><tp:taxon-name-part taxon-name-part-type="genus" reg="Pelodiaetus">Pelodiaetus</tp:taxon-name-part></tp:taxon-name></italic> species, dorsal aspect. <bold>A</bold><italic><tp:taxon-name><tp:taxon-name-part taxon-name-part-type="genus" reg="Pelodiaetus">P.</tp:taxon-name-part> <tp:taxon-name-part taxon-name-part-type="species" reg="sulcatipennis">sulcatipennis</tp:taxon-name-part></tp:taxon-name></italic> (NZ, Otago, Outram) <bold>B</bold><italic><tp:taxon-name><tp:taxon-name-part taxon-name-part-type="genus" reg="Pelodiaetus">P.</tp:taxon-name-part> <tp:taxon-name-part taxon-name-part-type="species" reg="nunni">nunni</tp:taxon-name-part></tp:taxon-name></italic> (NZ, Canterbury, Ahuriri Scenic Reserve). Scale bar: 1.0 mm.</p></caption><graphic xmlns:xlink="http://www.w3.org/1999/xlink" xlink:href="zookeys-879-033-g006.jpg" position="float" orientation="portrait" xlink:type="simple" id="oo_345431.jpg"><uri content-type="original_file" xlink:type="simple">https://binary.pensoft.net/fig/345431</uri></graphic></fig><fig id="F7" position="float" orientation="portrait"><object-id xmlns:xlink="http://www.w3.org/1999/xlink" content-type="doi" xlink:type="simple">10.3897/zookeys.879.37684.figure7</object-id><object-id xmlns:xlink="http://www.w3.org/1999/xlink" content-type="arpha" xlink:type="simple">2059139F-986C-51BD-BDDF-674E4AEB7324</object-id><label>Figure 7.</label><caption><p>Line drawings of male genitalia and female spermathecae of <italic><tp:taxon-name><tp:taxon-name-part taxon-name-part-type="genus" reg="Pelodiaetus">Pelodiaetus</tp:taxon-name-part></tp:taxon-name></italic> species. <italic><tp:taxon-name><tp:taxon-name-part taxon-name-part-type="genus" reg="Pelodiaetus">P.</tp:taxon-name-part> <tp:taxon-name-part taxon-name-part-type="species" reg="nunni">nunni</tp:taxon-name-part></tp:taxon-name></italic> (NZ, Canterbury, Ahuriri Scenic Preserve): <bold>A</bold> median lobe, right lateral aspect <bold>B</bold> left paramere, left lateral aspect <bold>C</bold> right paramere, right lateral aspect <bold>D</bold> spermatheca. <italic><tp:taxon-name><tp:taxon-name-part taxon-name-part-type="genus" reg="Pelodiaetus">P.</tp:taxon-name-part> <tp:taxon-name-part taxon-name-part-type="species" reg="sulcatipennis">sulcatipennis</tp:taxon-name-part></tp:taxon-name></italic> (NZ, Otago, Outram): <bold>E</bold> median lobe, right lateral aspect <bold>F</bold> left paramere, left lateral aspect <bold>G</bold> right paramere, right lateral aspect <bold>H</bold> spermatheca. Abbreviations: ds – dorsal sclerites; sd – spermathecal duct; sg – spermathecal gland; sp – spermatheca. Scale bars: 0.1 mm (<bold>A, B, C, E, F, G</bold>); 0.05 mm (<bold>D, H</bold>).</p></caption><graphic xmlns:xlink="http://www.w3.org/1999/xlink" xlink:href="zookeys-879-033-g007.jpg" position="float" orientation="portrait" xlink:type="simple" id="oo_345432.jpg"><uri content-type="original_file" xlink:type="simple">https://binary.pensoft.net/fig/345432</uri></graphic></fig><fig id="F8" position="float" orientation="portrait"><object-id xmlns:xlink="http://www.w3.org/1999/xlink" content-type="doi" xlink:type="simple">10.3897/zookeys.879.37684.figure8</object-id><object-id xmlns:xlink="http://www.w3.org/1999/xlink" content-type="arpha" xlink:type="simple">51491220-162D-5197-A985-CC660DC54710</object-id><label>Figure 8.</label><caption><p>Map of southern half of South Island, New Zealand, showing positions of locality records for the species of <italic><tp:taxon-name><tp:taxon-name-part taxon-name-part-type="genus" reg="Pelodiaetus">Pelodiaetus</tp:taxon-name-part></tp:taxon-name></italic>: <italic><tp:taxon-name><tp:taxon-name-part taxon-name-part-type="genus" reg="Pelodiaetus">P.</tp:taxon-name-part> <tp:taxon-name-part taxon-name-part-type="species" reg="nunni">nunni</tp:taxon-name-part></tp:taxon-name></italic>, white circles; <italic><tp:taxon-name><tp:taxon-name-part taxon-name-part-type="genus" reg="Pelodiaetus">P.</tp:taxon-name-part> <tp:taxon-name-part taxon-name-part-type="species" reg="sulcatipennis">sulcatipennis</tp:taxon-name-part></tp:taxon-name></italic>, yellow circles. Elevation scale bars are given in meters.</p></caption><graphic xmlns:xlink="http://www.w3.org/1999/xlink" xlink:href="zookeys-879-033-g008.jpg" position="float" orientation="portrait" xlink:type="simple" id="oo_345433.jpg"><uri content-type="original_file" xlink:type="simple">https://binary.pensoft.net/fig/345433</uri></graphic></fig></tp:treatment-sec><ref-list><ref id="B39"><mixed-citation xmlns:xlink="http://www.w3.org/1999/xlink" xlink:type="simple"><person-group><name name-style="western"><surname>Stork</surname><given-names>NE</given-names></name></person-group> (<year>1980</year>) <article-title>A scanning electron microscope study of tarsal adhesive setae in the <tp:taxon-name><tp:taxon-name-part taxon-name-part-type="order">Coleoptera</tp:taxon-name-part></tp:taxon-name>.</article-title><source>Zoological Journal of the Linnean Society</source><volume>68</volume>: <fpage>175</fpage>–<lpage>306</lpage>. <ext-link xlink:type="simple" ext-link-type="doi" xlink:href="10.1111/j.1096-3642.1980.tb01121.x">https://doi.org/10.1111/j.1096-3642.1980.tb01121.x</ext-link></mixed-citation></ref><ref id="B17"><mixed-citation xmlns:xlink="http://www.w3.org/1999/xlink" xlink:type="simple"><person-group><name name-style="western"><surname>Hlavac</surname><given-names>TF</given-names></name></person-group> (<year>1971</year>) <article-title>Differentiation of the carabid antenna cleaner.</article-title><source>Psyche</source><volume>78</volume>: <fpage>51</fpage>–<lpage>66</lpage>. <ext-link xlink:type="simple" ext-link-type="doi" xlink:href="10.1155/1971/927545">https://doi.org/10.1155/1971/927545</ext-link></mixed-citation></ref><ref id="B9"><mixed-citation xmlns:xlink="http://www.w3.org/1999/xlink" xlink:type="simple"><person-group><name name-style="western"><surname>Giachino</surname><given-names>PM</given-names></name></person-group> (<year>2005</year>) <article-title>Revision of the Australian <tp:taxon-name><tp:taxon-name-part taxon-name-part-type="subtribe">Anillina</tp:taxon-name-part></tp:taxon-name> (<tp:taxon-name><tp:taxon-name-part taxon-name-part-type="order">Coleoptera</tp:taxon-name-part></tp:taxon-name>, <tp:taxon-name><tp:taxon-name-part taxon-name-part-type="family">Carabidae</tp:taxon-name-part></tp:taxon-name>, <tp:taxon-name><tp:taxon-name-part taxon-name-part-type="tribe">Bembidiini</tp:taxon-name-part></tp:taxon-name>).</article-title> In: <person-group><name name-style="western"><surname>Daccordi</surname><given-names>M</given-names></name><name name-style="western"><surname>Giachino</surname><given-names>PM</given-names></name></person-group> (<role>Eds</role>) <issue-title>Results of the Zoological Missions to Australia of the Regional Museum of Natural Sciences of Turin. II.</issue-title><source>Monografie del Museo regionale di Scienze naturali, Torino</source><volume>42</volume>: <fpage>137</fpage>–<lpage>238</lpage>.</mixed-citation></ref><ref id="B10"><mixed-citation xmlns:xlink="http://www.w3.org/1999/xlink" xlink:type="simple"><person-group><name name-style="western"><surname>Giachino</surname><given-names>PM</given-names></name></person-group> (<year>2008</year>) <article-title>New genera and species of <tp:taxon-name><tp:taxon-name-part taxon-name-part-type="subtribe">Anillina</tp:taxon-name-part></tp:taxon-name> (<tp:taxon-name><tp:taxon-name-part taxon-name-part-type="order">Coleoptera</tp:taxon-name-part></tp:taxon-name><tp:taxon-name><tp:taxon-name-part taxon-name-part-type="family">Carabidae</tp:taxon-name-part></tp:taxon-name><tp:taxon-name><tp:taxon-name-part taxon-name-part-type="tribe">Bembidiini</tp:taxon-name-part></tp:taxon-name>) from Madagascar and Seychelles Islands, with notes about their origin and distributions.</article-title><source>Bollettino del Museo Civico di Storia Naturale di Verona, Botanica Zoologia</source><volume>32</volume>: <fpage>91</fpage>–<lpage>136</lpage>.</mixed-citation></ref><ref id="B18"><mixed-citation xmlns:xlink="http://www.w3.org/1999/xlink" xlink:type="simple"><person-group><name name-style="western"><surname>Jeannel</surname><given-names>R</given-names></name></person-group> (<year>1937</year>) <article-title>Les Bembidiides endogés (Col. <tp:taxon-name><tp:taxon-name-part taxon-name-part-type="family">Carabidae</tp:taxon-name-part></tp:taxon-name>).</article-title><source>Revue française d'Entomologie</source><volume>3</volume>: <fpage>241</fpage>–<lpage>339</lpage>.</mixed-citation></ref></ref-list></tp:taxon-treatment>
