# Supplementary material for: A review of the genus Pelodiaetus Jeannel (Coleoptera, Carabidae, Anillini) of New Zealand, with re-description of the genus, description of a new species, and notes on the evolutionary history
Source: Zookeys. 2019 Oct 9;879:33–56. doi: 10.3897/zookeys.879.37684 (PMC6795606; doi:10.3897/zookeys.879.37684)
Supplement: XML Treatment for Pelodiaetus nunni [file zookeys.879.37684-treatment2.xml]

<!DOCTYPE tp:taxon-treatment
  PUBLIC "-//TaxonX//DTD Taxonomic Treatment Publishing DTD v0 20100105//EN" "tax-treatment-NSO.dtd">
<tp:taxon-treatment xmlns:tp="http://www.plazi.org/taxpub"><tp:treatment-meta><kwd-group><label>Taxon classification</label><kwd><named-content xmlns:xlink="http://www.w3.org/1999/xlink" content-type="kingdom">Animalia</named-content></kwd><kwd><named-content xmlns:xlink="http://www.w3.org/1999/xlink" content-type="order">Coleoptera</named-content></kwd><kwd><named-content xmlns:xlink="http://www.w3.org/1999/xlink" content-type="family">Carabidae</named-content></kwd></kwd-group><mixed-citation publication-type="journal"><person-group><name><surname>Sokolov</surname><given-names>Igor M.</given-names></name></person-group><article-title>A review of the genus <italic><tp:taxon-name><tp:taxon-name-part taxon-name-part-type="genus" reg="Pelodiaetus">Pelodiaetus</tp:taxon-name-part></tp:taxon-name></italic> Jeannel (<tp:taxon-name><tp:taxon-name-part taxon-name-part-type="order">Coleoptera</tp:taxon-name-part></tp:taxon-name>, <tp:taxon-name><tp:taxon-name-part taxon-name-part-type="family">Carabidae</tp:taxon-name-part></tp:taxon-name>, <tp:taxon-name><tp:taxon-name-part taxon-name-part-type="tribe">Anillini</tp:taxon-name-part></tp:taxon-name>) of New Zealand, with re-description of the genus, description of a new species, and notes on the evolutionary history</article-title><source>Zookeys</source><day>09</day><month>10</month><year>2019</year><volume>879</volume><fpage>33</fpage><lpage>56</lpage><pub-id pub-id-type="doi">10.3897/zookeys.879.37684</pub-id></mixed-citation></tp:treatment-meta><tp:nomenclature><tp:taxon-name><object-id xmlns:xlink="http://www.w3.org/1999/xlink" content-type="arpha" xlink:type="simple">D620588B-0C91-57CE-B250-51D8ED54EAD7</object-id>
              <tp:taxon-name-part taxon-name-part-type="genus" reg="Pelodiaetus">Pelodiaetus</tp:taxon-name-part>
              <tp:taxon-name-part taxon-name-part-type="species" reg="nunni">nunni</tp:taxon-name-part>
              <object-id xmlns:xlink="http://www.w3.org/1999/xlink" content-type="zoobank" xlink:type="simple">http://zoobank.org/FEFE7294-B8BE-406B-89E8-6D98B26F6D62</object-id>
            </tp:taxon-name><tp:taxon-status xmlns:xlink="http://www.w3.org/1999/xlink" xlink:type="simple">sp. nov.</tp:taxon-status><xref ref-type="fig" rid="F1">Figs 1B, D</xref><xref ref-type="fig" rid="F2">, 2B, D</xref><xref ref-type="fig" rid="F4">, 4B</xref><xref ref-type="fig" rid="F6">, 6B</xref><xref ref-type="fig" rid="F7">, 7A-D</xref><xref ref-type="fig" rid="F8">, 8</xref></tp:nomenclature><tp:treatment-sec sec-type="type material" id="SECID0EL5AE"><title>Type material.</title><p>HOLOTYPE, male, in <abbrev xmlns:xlink="http://www.w3.org/1999/xlink" content-type="institution" xlink:title="New Zealand Arthropod Collection" id="ABBRID0ER5AE" xlink:type="simple">NZAC</abbrev>, labeled: / New Zealand MC Ahuriri SR Port Hills 31 May 08 / Washed soil sample, broad-leaf forest / NZMS 260 M36: 797303 455m /.</p><p>PARATYPES (7 specimens, in <abbrev xmlns:xlink="http://www.w3.org/1999/xlink" content-type="institution" xlink:title="New Zealand Arthropod Collection" id="ABBRID0EY5AE" xlink:type="simple">NZAC</abbrev>, <abbrev xmlns:xlink="http://www.w3.org/1999/xlink" xlink:title="personal collection of John T Nunn" id="ABBRID0E45AE" xlink:type="simple">JTN</abbrev>), 4 males and 2 females labeled same as holotype; 1 female labeled: / New Zealand MC Ahuriri SR Port Hills 7 Apr 07 / Washed soil sample, broad-leaf forest /.</p></tp:treatment-sec><tp:treatment-sec sec-type="Specific epithet" id="SECID0EB6AE"><title>Specific epithet.</title><p>The specific epithet is a Latinized eponym in the genitive case, and is based on the surname of John T. Nunn, the collector of this species.</p></tp:treatment-sec><tp:treatment-sec sec-type="type locality" id="SECID0EG6AE"><title>Type locality.</title><p>New Zealand, South Island, Canterbury, Port Hills Range.</p></tp:treatment-sec><tp:treatment-sec sec-type="Recognition" id="SECID0EL6AE"><title>Recognition.</title><p>Adults of this species (Fig. <xref ref-type="fig" rid="F6">6B</xref>) are practically indistinguishable from the adults of <italic><tp:taxon-name><tp:taxon-name-part taxon-name-part-type="genus" reg="Pelodiaetus">P.</tp:taxon-name-part> <tp:taxon-name-part taxon-name-part-type="species" reg="sulcatipennis">sulcatipennis</tp:taxon-name-part></tp:taxon-name></italic> (Fig. <xref ref-type="fig" rid="F6">6A</xref>) and are distinguished from the latter by the structure of male and female genitalia.</p><fig id="F6" position="float" orientation="portrait"><object-id xmlns:xlink="http://www.w3.org/1999/xlink" content-type="doi" xlink:type="simple">10.3897/zookeys.879.37684.figure6</object-id><object-id xmlns:xlink="http://www.w3.org/1999/xlink" content-type="arpha" xlink:type="simple">A259285B-8D19-5787-9EFE-E3D739CC1C72</object-id><label>Figure 6.</label><caption><p>Digital images of habitus of <italic><tp:taxon-name><tp:taxon-name-part taxon-name-part-type="genus" reg="Pelodiaetus">Pelodiaetus</tp:taxon-name-part></tp:taxon-name></italic> species, dorsal aspect. <bold>A</bold><italic><tp:taxon-name><tp:taxon-name-part taxon-name-part-type="genus" reg="Pelodiaetus">P.</tp:taxon-name-part> <tp:taxon-name-part taxon-name-part-type="species" reg="sulcatipennis">sulcatipennis</tp:taxon-name-part></tp:taxon-name></italic> (NZ, Otago, Outram) <bold>B</bold><italic><tp:taxon-name><tp:taxon-name-part taxon-name-part-type="genus" reg="Pelodiaetus">P.</tp:taxon-name-part> <tp:taxon-name-part taxon-name-part-type="species" reg="nunni">nunni</tp:taxon-name-part></tp:taxon-name></italic> (NZ, Canterbury, Ahuriri Scenic Reserve). Scale bar: 1.0 mm.</p></caption><graphic xmlns:xlink="http://www.w3.org/1999/xlink" xlink:href="zookeys-879-033-g006.jpg" position="float" orientation="portrait" xlink:type="simple" id="oo_345431.jpg"><uri content-type="original_file" xlink:type="simple">https://binary.pensoft.net/fig/345431</uri></graphic></fig></tp:treatment-sec><tp:treatment-sec sec-type="description" id="SECID0ETBAG"><title>Description.</title><p>With character states of the genus as summarized above.</p><p><bold><italic>Size.</italic></bold> Small to medium for genus (<abbrev xmlns:xlink="http://www.w3.org/1999/xlink" xlink:title="standardized body length" id="ABBRID0E6BAG" xlink:type="simple">SBL</abbrev> range 1.25–1.32 mm, mean 1.30 ± 0.028 mm, n = 6).</p><p><bold><italic>Habitus.</italic></bold> Body form subdepressed, subparallel, moderately elongate (<abbrev xmlns:xlink="http://www.w3.org/1999/xlink" xlink:title="width of elytra" id="ABBRID0EKCAG" xlink:type="simple">WE</abbrev>/<abbrev xmlns:xlink="http://www.w3.org/1999/xlink" xlink:title="standardized body length" id="ABBRID0EOCAG" xlink:type="simple">SBL</abbrev> 0.33 ± 0.012), head comparatively wide for genus (<abbrev xmlns:xlink="http://www.w3.org/1999/xlink" xlink:title="width of head" id="ABBRID0ESCAG" xlink:type="simple">WH</abbrev>/<abbrev xmlns:xlink="http://www.w3.org/1999/xlink" xlink:title="maximal width across pronotum" id="ABBRID0EWCAG" xlink:type="simple">WPm</abbrev> 0.84 ± 0.011), pronotum of moderate width in comparison to elytra (<abbrev xmlns:xlink="http://www.w3.org/1999/xlink" xlink:title="maximal width across pronotum" id="ABBRID0E1CAG" xlink:type="simple">WPm</abbrev>/<abbrev xmlns:xlink="http://www.w3.org/1999/xlink" xlink:title="width of elytra" id="ABBRID0E5CAG" xlink:type="simple">WE</abbrev> 0.83 ± 0.045).</p><p><bold><italic>Color.</italic></bold> Body color rufo-testaceous, appendages testaceous.</p><p><bold><italic>Prothorax.</italic></bold> Pronotum moderately long (<abbrev xmlns:xlink="http://www.w3.org/1999/xlink" xlink:title="length of pronotum" id="ABBRID0EQDAG" xlink:type="simple">LP</abbrev>/<abbrev xmlns:xlink="http://www.w3.org/1999/xlink" xlink:title="length of the elytra" id="ABBRID0EUDAG" xlink:type="simple">LE</abbrev> 0.41 ± 0.011) and comparatively elongate (<abbrev xmlns:xlink="http://www.w3.org/1999/xlink" xlink:title="maximal width across pronotum" id="ABBRID0EYDAG" xlink:type="simple">WPm</abbrev>/<abbrev xmlns:xlink="http://www.w3.org/1999/xlink" xlink:title="length of pronotum" id="ABBRID0E3DAG" xlink:type="simple">LP</abbrev> 1.19 ± 0.049), with lateral margins arcuately constricted posteriorly (<abbrev xmlns:xlink="http://www.w3.org/1999/xlink" xlink:title="maximal width across pronotum" id="ABBRID0EAEAG" xlink:type="simple">WPm</abbrev>/<abbrev xmlns:xlink="http://www.w3.org/1999/xlink" xlink:title="width across posterior angles of pronotum" id="ABBRID0EEEAG" xlink:type="simple">WPp</abbrev> 1.48 ± 0.059). Width between anterior angles slightly greater than between posterior angles (<abbrev xmlns:xlink="http://www.w3.org/1999/xlink" xlink:title="width across anterior angles of pronotum" id="ABBRID0EIEAG" xlink:type="simple">WPa</abbrev>/<abbrev xmlns:xlink="http://www.w3.org/1999/xlink" xlink:title="width across posterior angles of pronotum" id="ABBRID0EMEAG" xlink:type="simple">WPp</abbrev> 1.21 ± 0.080).</p><p><bold><italic>Elytra.</italic></bold> Slightly depressed along suture, comparatively long (<abbrev xmlns:xlink="http://www.w3.org/1999/xlink" xlink:title="length of the elytra" id="ABBRID0EXEAG" xlink:type="simple">LE</abbrev>/<abbrev xmlns:xlink="http://www.w3.org/1999/xlink" xlink:title="standardized body length" id="ABBRID0E2EAG" xlink:type="simple">SBL</abbrev> 0.57 ± 0.004) and moderately narrow (<abbrev xmlns:xlink="http://www.w3.org/1999/xlink" xlink:title="width of elytra" id="ABBRID0E6EAG" xlink:type="simple">WE</abbrev>/<abbrev xmlns:xlink="http://www.w3.org/1999/xlink" xlink:title="length of the elytra" id="ABBRID0EDFAG" xlink:type="simple">LE</abbrev> 0.58 ± 0.019). Lateral margins slightly divergent at basal third, subparallel at middle and evenly rounded to apex in apical third.</p><p><bold><italic>Male genitalia.</italic></bold> Median lobe (Fig. <xref ref-type="fig" rid="F7">7A</xref>) with almost straight ventral margin and short apex with tapering tip. Sclerites of internal sac flagelliform, long, almost equal the length between apical and basal orifices, weakly sclerotized except basal enlargement.</p><fig id="F7" position="float" orientation="portrait"><object-id xmlns:xlink="http://www.w3.org/1999/xlink" content-type="doi" xlink:type="simple">10.3897/zookeys.879.37684.figure7</object-id><object-id xmlns:xlink="http://www.w3.org/1999/xlink" content-type="arpha" xlink:type="simple">2059139F-986C-51BD-BDDF-674E4AEB7324</object-id><label>Figure 7.</label><caption><p>Line drawings of male genitalia and female spermathecae of <italic><tp:taxon-name><tp:taxon-name-part taxon-name-part-type="genus" reg="Pelodiaetus">Pelodiaetus</tp:taxon-name-part></tp:taxon-name></italic> species. <italic><tp:taxon-name><tp:taxon-name-part taxon-name-part-type="genus" reg="Pelodiaetus">P.</tp:taxon-name-part> <tp:taxon-name-part taxon-name-part-type="species" reg="nunni">nunni</tp:taxon-name-part></tp:taxon-name></italic> (NZ, Canterbury, Ahuriri Scenic Preserve): <bold>A</bold> median lobe, right lateral aspect <bold>B</bold> left paramere, left lateral aspect <bold>C</bold> right paramere, right lateral aspect <bold>D</bold> spermatheca. <italic><tp:taxon-name><tp:taxon-name-part taxon-name-part-type="genus" reg="Pelodiaetus">P.</tp:taxon-name-part> <tp:taxon-name-part taxon-name-part-type="species" reg="sulcatipennis">sulcatipennis</tp:taxon-name-part></tp:taxon-name></italic> (NZ, Otago, Outram): <bold>E</bold> median lobe, right lateral aspect <bold>F</bold> left paramere, left lateral aspect <bold>G</bold> right paramere, right lateral aspect <bold>H</bold> spermatheca. Abbreviations: ds – dorsal sclerites; sd – spermathecal duct; sg – spermathecal gland; sp – spermatheca. Scale bars: 0.1 mm (<bold>A, B, C, E, F, G</bold>); 0.05 mm (<bold>D, H</bold>).</p></caption><graphic xmlns:xlink="http://www.w3.org/1999/xlink" xlink:href="zookeys-879-033-g007.jpg" position="float" orientation="portrait" xlink:type="simple" id="oo_345432.jpg"><uri content-type="original_file" xlink:type="simple">https://binary.pensoft.net/fig/345432</uri></graphic></fig><p><bold><italic>Female internal genitalia.</italic></bold> Spermatheca weakly sclerotized, moderately elongate (Fig. <xref ref-type="fig" rid="F7">7D</xref>). Spermathecal duct long without coils. Attachments of spermathecal duct and gland to spermatheca close together.</p></tp:treatment-sec><tp:treatment-sec sec-type="distribution" id="SECID0E2HAG"><title>Geographic distribution.</title><p>This species is known from the coastal Mid Canterbury area of <xref ref-type="bibr" rid="B7">Crosby et al. (1998)</xref>, where its distribution is limited by Port Hills Range (Fig. <xref ref-type="fig" rid="F8">8</xref>, white circles).</p></tp:treatment-sec><tp:treatment-sec sec-type="habitat" id="SECID0EJIAG"><title>Habitat.</title><p>Specimens were collected from soil in a broadleaf forest.</p></tp:treatment-sec><tp:treatment-sec sec-type="Relationships" id="SECID0EOIAG"><title>Relationships.</title><p>Based on the structure of male genitalia and spermatheca <italic><tp:taxon-name><tp:taxon-name-part taxon-name-part-type="genus" reg="Pelodiaetus">P.</tp:taxon-name-part> <tp:taxon-name-part taxon-name-part-type="species" reg="nunni">nunni</tp:taxon-name-part></tp:taxon-name></italic> is postulated to be the sister, more derived taxon of <italic><tp:taxon-name><tp:taxon-name-part taxon-name-part-type="genus" reg="Pelodiaetus">P.</tp:taxon-name-part> <tp:taxon-name-part taxon-name-part-type="species" reg="sulcatipennis">sulcatipennis</tp:taxon-name-part></tp:taxon-name></italic>.</p><!--PageBreak --></tp:treatment-sec><tp:treatment-sec><!--Section generated to contain objects referenced in tp:taxon-treatment.--><fig id="F1" position="float" orientation="portrait"><object-id xmlns:xlink="http://www.w3.org/1999/xlink" content-type="doi" xlink:type="simple">10.3897/zookeys.879.37684.figure1</object-id><object-id xmlns:xlink="http://www.w3.org/1999/xlink" content-type="arpha" xlink:type="simple">950D0187-5859-50E2-B2D6-4539A414C5DF</object-id><label>Figure 1.</label><caption><p>SEM illustrations of head, dorsal aspect, and labial complex, ventral aspect, of <italic><tp:taxon-name><tp:taxon-name-part taxon-name-part-type="genus" reg="Pelodiaetus">Pelodiaetus</tp:taxon-name-part></tp:taxon-name></italic> species. <bold>A, C</bold><italic><tp:taxon-name><tp:taxon-name-part taxon-name-part-type="genus" reg="Pelodiaetus">P.</tp:taxon-name-part> <tp:taxon-name-part taxon-name-part-type="species" reg="sulcatipennis">sulcatipennis</tp:taxon-name-part></tp:taxon-name></italic><bold>B, D</bold><italic><tp:taxon-name><tp:taxon-name-part taxon-name-part-type="genus" reg="Pelodiaetus">P.</tp:taxon-name-part> <tp:taxon-name-part taxon-name-part-type="species" reg="nunni">nunni</tp:taxon-name-part></tp:taxon-name></italic>. Abbreviations: cl – clypeus; cs – clypeal seta; fcc – fronto-clypeal carina; fs – frontal seta; gsc – glossal sclerite; lb – labrum; lms – lateral mental seta; lss – lateral submental setae; m – mentum; mp3 – maxillary palpomere 3; mp4 – maxillary palpomere 4; mt – mental tooth; mss – mental-submental suture; pms – paramedial mental seta; pos – postorbital seta; prss – primary basal submental seta; sm – submentum; ssa – anterior supraorbital seta; ssp – posterior supraorbital seta. Scale bars: 0.1 mm (<bold>A, B</bold>); 0.05 mm (<bold>C, D</bold>).</p></caption><graphic xmlns:xlink="http://www.w3.org/1999/xlink" xlink:href="zookeys-879-033-g001.jpg" position="float" orientation="portrait" xlink:type="simple" id="oo_345426.jpg"><uri content-type="original_file" xlink:type="simple">https://binary.pensoft.net/fig/345426</uri></graphic></fig><fig id="F2" position="float" orientation="portrait"><object-id xmlns:xlink="http://www.w3.org/1999/xlink" content-type="doi" xlink:type="simple">10.3897/zookeys.879.37684.figure2</object-id><object-id xmlns:xlink="http://www.w3.org/1999/xlink" content-type="arpha" xlink:type="simple">56A874A1-E15F-5697-87D2-CAD54FDEA866</object-id><label>Figure 2.</label><caption><p>SEM illustrations of pronotum, dorsal aspect, and prothorax, ventral aspect, of <italic><tp:taxon-name><tp:taxon-name-part taxon-name-part-type="genus" reg="Pelodiaetus">Pelodiaetus</tp:taxon-name-part></tp:taxon-name></italic> species. <bold>A, C</bold><italic><tp:taxon-name><tp:taxon-name-part taxon-name-part-type="genus" reg="Pelodiaetus">P.</tp:taxon-name-part> <tp:taxon-name-part taxon-name-part-type="species" reg="sulcatipennis">sulcatipennis</tp:taxon-name-part></tp:taxon-name></italic><bold>B, D</bold><italic><tp:taxon-name><tp:taxon-name-part taxon-name-part-type="genus" reg="Pelodiaetus">P.</tp:taxon-name-part> <tp:taxon-name-part taxon-name-part-type="species" reg="nunni">nunni</tp:taxon-name-part></tp:taxon-name></italic>. Abbreviations: bs – basilateral pronotal seta; ed2 – scutellar seta; ls – midlateral pronotal seta; mg – marginal pronotal gutter; pep – proepipleuron; pes – proepisternum; prcx – procoxa; ps – prosternum; psp – prosternal intercoxal process; sct – scutellum. Scale bars 0.1 mm.</p></caption><graphic xmlns:xlink="http://www.w3.org/1999/xlink" xlink:href="zookeys-879-033-g002.jpg" position="float" orientation="portrait" xlink:type="simple" id="oo_345427.jpg"><uri content-type="original_file" xlink:type="simple">https://binary.pensoft.net/fig/345427</uri></graphic></fig><fig id="F4" position="float" orientation="portrait"><object-id xmlns:xlink="http://www.w3.org/1999/xlink" content-type="doi" xlink:type="simple">10.3897/zookeys.879.37684.figure4</object-id><object-id xmlns:xlink="http://www.w3.org/1999/xlink" content-type="arpha" xlink:type="simple">2AD1AA71-5E46-5F7B-BC0D-DE1C7C88BC47</object-id><label>Figure 4.</label><caption><p>SEM illustrations of chaetotaxy of elytra, dorso-lateral aspect, of <italic><tp:taxon-name><tp:taxon-name-part taxon-name-part-type="genus" reg="Pelodiaetus">Pelodiaetus</tp:taxon-name-part></tp:taxon-name></italic> species. <bold>A</bold><italic><tp:taxon-name><tp:taxon-name-part taxon-name-part-type="genus" reg="Pelodiaetus">P.</tp:taxon-name-part> <tp:taxon-name-part taxon-name-part-type="species" reg="sulcatipennis">sulcatipennis</tp:taxon-name-part></tp:taxon-name></italic><bold>B</bold><italic><tp:taxon-name><tp:taxon-name-part taxon-name-part-type="genus" reg="Pelodiaetus">P.</tp:taxon-name-part> <tp:taxon-name-part taxon-name-part-type="species" reg="nunni">nunni</tp:taxon-name-part></tp:taxon-name></italic>. Abbreviations: ed2 – scutellar seta; ed3 – 1<sup>st</sup> discal seta; ed5 – 2<sup>nd</sup> discal seta; ed6 – 3<sup>d</sup> discal seta; ed8 – apical seta; eo1–9 – setae 1–9 from the umbilical series. Scale bars 0.2 mm.</p></caption><graphic xmlns:xlink="http://www.w3.org/1999/xlink" xlink:href="zookeys-879-033-g004.jpg" position="float" orientation="portrait" xlink:type="simple" id="oo_345429.jpg"><uri content-type="original_file" xlink:type="simple">https://binary.pensoft.net/fig/345429</uri></graphic></fig><fig id="F8" position="float" orientation="portrait"><object-id xmlns:xlink="http://www.w3.org/1999/xlink" content-type="doi" xlink:type="simple">10.3897/zookeys.879.37684.figure8</object-id><object-id xmlns:xlink="http://www.w3.org/1999/xlink" content-type="arpha" xlink:type="simple">51491220-162D-5197-A985-CC660DC54710</object-id><label>Figure 8.</label><caption><p>Map of southern half of South Island, New Zealand, showing positions of locality records for the species of <italic><tp:taxon-name><tp:taxon-name-part taxon-name-part-type="genus" reg="Pelodiaetus">Pelodiaetus</tp:taxon-name-part></tp:taxon-name></italic>: <italic><tp:taxon-name><tp:taxon-name-part taxon-name-part-type="genus" reg="Pelodiaetus">P.</tp:taxon-name-part> <tp:taxon-name-part taxon-name-part-type="species" reg="nunni">nunni</tp:taxon-name-part></tp:taxon-name></italic>, white circles; <italic><tp:taxon-name><tp:taxon-name-part taxon-name-part-type="genus" reg="Pelodiaetus">P.</tp:taxon-name-part> <tp:taxon-name-part taxon-name-part-type="species" reg="sulcatipennis">sulcatipennis</tp:taxon-name-part></tp:taxon-name></italic>, yellow circles. Elevation scale bars are given in meters.</p></caption><graphic xmlns:xlink="http://www.w3.org/1999/xlink" xlink:href="zookeys-879-033-g008.jpg" position="float" orientation="portrait" xlink:type="simple" id="oo_345433.jpg"><uri content-type="original_file" xlink:type="simple">https://binary.pensoft.net/fig/345433</uri></graphic></fig></tp:treatment-sec><ref-list><ref id="B7"><mixed-citation xmlns:xlink="http://www.w3.org/1999/xlink" xlink:type="simple"><person-group><name name-style="western"><surname>Crosby</surname><given-names>TK</given-names></name><name name-style="western"><surname>Dugdale</surname><given-names>JS</given-names></name><name name-style="western"><surname>Watt</surname><given-names>JC</given-names></name></person-group> (<year>1998</year>) <article-title>Area codes for recording specimens localities in the New Zealand subregion.</article-title><source>New Zealand Journal of Zoology</source><volume>25</volume>: <fpage>175</fpage>–<lpage>183</lpage>. <ext-link xlink:type="simple" ext-link-type="doi" xlink:href="10.1080/03014223.1998.9518148">https://doi.org/10.1080/03014223.1998.9518148</ext-link></mixed-citation></ref></ref-list></tp:taxon-treatment>
