# Supplementary material for: A review of the genus Pelodiaetus Jeannel (Coleoptera, Carabidae, Anillini) of New Zealand, with re-description of the genus, description of a new species, and notes on the evolutionary history
Source: Zookeys. 2019 Oct 9;879:33–56. doi: 10.3897/zookeys.879.37684 (PMC6795606; doi:10.3897/zookeys.879.37684)
Supplement: XML Treatment for Pelodiaetus [file zookeys.879.37684-treatment4.xml]

<!DOCTYPE tp:taxon-treatment
  PUBLIC "-//TaxonX//DTD Taxonomic Treatment Publishing DTD v0 20100105//EN" "tax-treatment-NSO.dtd">
<tp:taxon-treatment xmlns:tp="http://www.plazi.org/taxpub"><tp:treatment-meta><kwd-group><label>Taxon classification</label><kwd><named-content xmlns:xlink="http://www.w3.org/1999/xlink" content-type="kingdom">Animalia</named-content></kwd><kwd><named-content xmlns:xlink="http://www.w3.org/1999/xlink" content-type="order">Coleoptera</named-content></kwd><kwd><named-content xmlns:xlink="http://www.w3.org/1999/xlink" content-type="family">Carabidae</named-content></kwd></kwd-group><mixed-citation publication-type="journal"><person-group><name><surname>Sokolov</surname><given-names>Igor M.</given-names></name></person-group><article-title>A review of the genus <italic><tp:taxon-name><tp:taxon-name-part taxon-name-part-type="genus" reg="Pelodiaetus">Pelodiaetus</tp:taxon-name-part></tp:taxon-name></italic> Jeannel (<tp:taxon-name><tp:taxon-name-part taxon-name-part-type="order">Coleoptera</tp:taxon-name-part></tp:taxon-name>, <tp:taxon-name><tp:taxon-name-part taxon-name-part-type="family">Carabidae</tp:taxon-name-part></tp:taxon-name>, <tp:taxon-name><tp:taxon-name-part taxon-name-part-type="tribe">Anillini</tp:taxon-name-part></tp:taxon-name>) of New Zealand, with re-description of the genus, description of a new species, and notes on the evolutionary history</article-title><source>Zookeys</source><day>09</day><month>10</month><year>2019</year><volume>879</volume><fpage>33</fpage><lpage>56</lpage><pub-id pub-id-type="doi">10.3897/zookeys.879.37684</pub-id></mixed-citation></tp:treatment-meta><tp:nomenclature><tp:taxon-name><object-id xmlns:xlink="http://www.w3.org/1999/xlink" content-type="arpha" xlink:type="simple">F7A079F5-EE6B-5567-BC35-4965B87990F4</object-id>
              <tp:taxon-name-part taxon-name-part-type="genus" reg="Pelodiaetus">Pelodiaetus</tp:taxon-name-part>
            </tp:taxon-name><tp:taxon-authority>sp.</tp:taxon-authority></tp:nomenclature><tp:treatment-sec sec-type="material" id="SECID0ESYAG"><title>Material.</title><p>New Zealand: South Island, Nelson, Brightwater, Torpedo Pipe, May 1974 (1 female).</p><p>This locality lies far outside the range of <italic><tp:taxon-name><tp:taxon-name-part taxon-name-part-type="genus" reg="Pelodiaetus">Pelodiaetus</tp:taxon-name-part></tp:taxon-name></italic>. To confirm the locality and to clarify the taxonomic status of a local population more material including males is needed. At present the status of this specimen is uncertain and it is not considered in the following discussion.</p></tp:treatment-sec></tp:taxon-treatment>
